# Supplementary material for: Osteoprotective Activity of Sambucus javanica Reinw Ex Blume subsp. javanica Leaf Extracts by Suppressing ROS Production
Source: Antioxidants (Basel). 2025 Feb 21;14(3):252. doi: 10.3390/antiox14030252 (PMC11939775; doi:10.3390/antiox14030252)
Supplement: Supplementary file 1 [file antioxidants-14-00252-s001.zip]

Archive with 1 entries (1 files):
- antioxidants-3489825-supplementary.pdf
